# Supplementary material for: Finding a Secure Place in the Home during the First COVID-19 Lockdown: A Pattern-Oriented Analysis
Source: Behav Sci (Basel). 2022 Dec 22;13(1):9. doi: 10.3390/bs13010009 (PMC9854664; doi:10.3390/bs13010009)
Supplement: Supplementary file 1 [file behavsci-13-00009-s001.zip]

Archive with 1 entries (1 files):
- behavsci-1965022-supplementary.pdf
